# Supplementary material for: 25-hydroxyvitamin D and the initial presentation of pediatric type 1 diabetes: associations with ketoacidosis severity and beta-cell function
Source: Front Endocrinol (Lausanne). 2026 Apr 23;17:1814563. doi: 10.3389/fendo.2026.1814563 (PMC13188172; doi:10.3389/fendo.2026.1814563)
Supplement: Supplementary file 1 [file DataSheet1.csv]

record_id	sex	race	ethnicity	language	inpatient_or_outpatient	bmi_z_scores	weight	age_years	rounded_months	age_months	insurance	participant_information_complete	a1c	vitamin_d	ph	dka	dka_severity	bicarbonate	bhb	antibodies___1	antibodies___2	antibodies___3	antibodies___4	antibodies___5	duration_sx	ins_lvl	c_pep_dx	insulin_tx	study_data_complete
1	1	1	2	1	1	-2.75	29.9	10	127	7	1	2	11.4	31.5	7.18	1	2	9	9.4	1	1	0	0	1	2	0.3	0.4	2	2
2	2	6	2	1	1	0.15	61.7	13	161	5	2	2	9.9	21.4	7.38	0		23	2.3	1	0	0	0	0	3	10	1.5	1	2
3	2	1	2	1	1	-0.2	34.6	10	127	7	1	2	9	28.2	7.37	0		23	1.2	1	0	0	0	0	1			1	2
4	1	2	1	1	1	0.21	30.9	8	107	11	1	2	14.8	18.9	6.89	1	3	6	8.9	0	1	0	0	0	2			2	2
5	2	6	3	1	2	0.7	45.9	11	133	1	1	2	9.8	23.5		0		24		1	1	0	1	1	1		1.5	1	2
6	2	2	3	1	1	1.54	46.6	7	93	9	2	2	12	22.4	7.05	1	3	6	7.7	1	1	0	1	0	1	2.2	0.6	2	2
7	1	6	1	1	1	-0.24	15.3	4	57	9	2	2	12.2	26.3	7.25	1	1	9	6.4	0	1	0	0	0	3	0.3	0.3	2	2
8	1	3	2	1	1	-2.97	16.2	6	73	1	1	2	14.5	29.1	7.28	1	1	10	7.3	1	1	0	1	1	2	2	0.4	2	2
9	2	1	2	1	1	-3.75	39.5	13	161	5	1	2	14.1	29	7.33	0		21	5.5	1	0	0	1	1	6			1	2
10	1	1	2	1	1	0.95	18.8	3	36	0	1	2	10.4	20.5	7.31	0		22	1.9	1	1	1	0	1	1	7.3	0.9	1	2
11	2	1	2	1	1	-0.3	19.1	4	49	1	1	2	10.4	27.5	7.29	0		16	5.2	0	0	0	1	0	1	3.4	0.6	1	2
12	2	2	2	1	1	-3.19	46.9	16	192	0	1	2	10.1	10.9	7.13	1	2	10	7.6	1	1	0	0	0	2			2	2
13	1	2	2	1	1	0.43	50.8	14	169	1	2	2	10.1	12.3	7.34	0		22	0.6	1	0	0	0	1	0	4.8	1.5	1	2
14	1	2	2	1	1	1.82	38.6	7	90	6	2	2	12.4	14.5	7.39	0		24	0.3	1	1	0	1	1	2	11.9	1.6	1	2
15	1	1	2	1	1	-0.7	27.8	10	123	3	1	2	10.8	61.2	7.37	0		25	1.8	1	1	1	0	0	4	3	0.8	1	2
16	1	6	1	1	1	0.47	63.7	17	209	5	1	2	14.1	16.3	7.17	1	2	8	8	1	1	1	0	0	4	3.9	0.9	2	2
17	2	1	2	1	1	-0.82	73.6	17	216	0	1	2	11.8	23.5	6.92	1	3	7	9.1	0	1	1	0	1	4			2	2
18	2	6	1	1	1	-0.46	58.1	17	206	2	2	2	15.9	40.9	7.34	0		21	3.6	1	1	0	0	0	16			1	2
19	2	1	1	1	1	1.96	88.8	17	205	1	2	2	10.9	18.3	7.15	1	2	13	5.6	1	0	1	0	0	4		1	2	2
20	2	1	2	1	1	-0.45	22.2	7	85	1	1	2	11.4	19.6	7.24	1	1	12	6.2	1	1	1	1	1	2			2	2
21	2	1	2	1	1	-0.99	15.7	3	37	1	1	2	8.9	26.4	7.35	0		19	0.2	1	0	0	0	0	8	1.3	0.9	1	2
22	1	1	2	1	1	0.05	55.8	17	205	1	1	2	7.1	22.4	7.34	0		24	0.7	1	0	0	0	0	0	6.3	1	3	2
23	1	1	2	1	1	-1.38	47.9	17	214	10	1	2	11.6	28.7	7.13	1	2	8	7.1	1	1	1	1	0	4	1.7	0.4	2	2
24	2	6	2	3	1	0.54	30.5	9	108	0	2	2	12.2	19.1	7.34	0		20	4.9	0	1	0	0	0	3	3.3	0.9	1	2
25	2	1	2	1	1	-1.52	26.3	10	126	6	2	2	13.8	39.3	7.36	0		22	1.8	0	1	1	0	0	8	1.4	0.6	1	2
26	2	3	2	1	1	1.9	50	8	108	0	1	2	11.1	15.3	6.89	1	3	6	9	1	0	0	1	1	2	13.9	0.8	2	2
27	1	1	1	1	1	-0.2	48.9	17	206	2	1	2	11.9	16.1	7.17	1	2	9	6.9	1	0	0	1	1	2			2	2
28	2	2	2	1	1	-2.21	26.4	10	125	5	2	2	13.6	20.4	7.28	0		21	6.2	1	0	0	0	0	2			1	2
29	2	4	2	3	1	-0.52	25.6	8	102	6	2	2	7.8	23.3	7.36	0		23	0.7	1	1	1	1	0	0	2.7	0.7	1	2
30	1	6	1	2	1	1.19	28.8	7	93	9	2	2	9.7	18.5	7.18	1	2	12.2	6	0	1	0	1	1	1			2	2
31	1	6	2	1	1	1.47	52.4	11	141	9	2	2	11.7	8.9	6.9	1	3	6	9.1	1	1	1	1	0	1			2	2
32	2	2	2	1	1	1.8	23.2	6	72	0	1	2	13	18.5	7.35	0		19	0.8	1	1	0	1	0	8			1	2
33	2	6	1	1	1	2.66	32.9	5	71	11	2	2	6.9	16	7.38	0		20	0.2	0	0	0	1	1	0.5	15.3	2.4	1	2
34	2	6	3	1	1	-0.61	40.8	12	147	3	2	2	14	15.3	7.2	1	1	13	3.9	1	1	1	1	0	3		0.1	2	2
35	1	1	2	1	1	-1.65	23.8	7	93	9	1	2	15.6	20.3	7.31	1	1	14	7	1	0	0	0	1	8	3.2	0.6	2	2
36	2	6	3	1	1	1.7	89.4	16	192	0	1	2	10.4	24.2	7.35	0		19	3.2	1	1	1	1	0	26	5.5	1.7	1	2
37	1	6	3	1	1	-2.22	26.7	8	106	10	2	2	9.7	30.1	7.09	1	3	6		1	0	0	1	0	6			2	2
38	1	6	3	1	1	-2.77	32.2	13	161	5	2	2	11.6	14.3	7.37	0		25		1	1	1	1	0	3			1	2
39	2	1	2	1	1	-1.25	62	16	200	8	1	2	13.5	31.7	7.36	0		22	2.2	1	1	1	0	0	4			1	2
40	2	1	2	1	1	-1.48	51.7	16	192	0	1	2	12.8	30.3	7.35	0		27	0	1	1	0	0	0	0	3	2.4	1	2
41	1	6	1	1	1	0.75	40	10	130	10	2	2	15.6	22.1	7.11	1	2	9	8.1	1	1	0	1	1	0			2	2
42	1	2	2	1	1	-0.87	23.9	7	94	10	3	2	15.9	17.4	7.26	1	1	13	6.1	1	1	0	1	1	2	1.1	0.4	2	2
43	1	1	2	1	1	0.69	56.2	12	155	11	1	2	8.8	36.4	7.33	0		24	0.6	1	1	1	1	0	0	9.8	1.8	1	2
44	1	2	2	1	1	1.59	44.5	10	120	0	1	2	8.6	24.7	7.34	0		22	0	1	0	0	0	0	0		2.9	1	2
45	2	2	2	1	1	0.53	60.1	17	209	5	1	2	12.3	41.3	7.32	0		24	3.5	0	1	0	0	0	1.5		0.4	1	2
46	2	1	2		1	-0.56	57.4	5	63	3	1	2	11.3	43.5	7.28	1	1	16	6.3	0	1	0	0	0	3	1.1		2	2
47	2	1	2	1	1	0.21	23.4	6	78	6	1	2	13	37.5	7.28	1	1	15	4.6	0	0	1	0	1		3	1.2	2	2
48	1	1	2	1	1	-2.35	14.3	5	61	1	2	2	14.2	15	7.01	1	3	6	9.1	0	1	0	0	1	3			2	2
49	2	6	3	1	1	-5.45	18.2	8	98	2	2	0	13.9	14.4	7.14	1	2	8	4.2	1	1	1	1	1	2			2	2
50	1	1	2	1	1	0.08	41.8	12	145	1	1	2	8	27.9	7.43	0		22	0.3	1	1	0	0	0	0			1	2
51	1	6	3	1	2	-1.39	114.1	5	67	7	1	2	8.4	31.7		0		21	0.3	1	1	1	1	1	2	5.9	1.2	1	2
52	1	1	2	1	1	-1.23	11.3	2	31	7	1	2	10.7	13.7	6.89	1	3	6	9.1	0	1	1	1	1	1	2.8	0.2	2	2
53	1	1	2	1	1	0.34	26	7	85	1	1	2	14.5	20.3	6.94	1	3	5		1	1	0	1	0	3			2	2
54	1	3	2	1	1	-3.44	26.2	9	115	7	2	2	13.6	16.7	7.12	1	2	8	7.4	1	1	1	1	1	1	1.4	0.5	2	2
55	1	1	2	1	1	0.17	20.9	5	70	10	1	2	13	21	7.23	1	1	9	8.6	1	0	0	1	0	2			2	2
56	2	1	2	1	1	-0.41	54.6	14	169	1	2	2	10.2	9	6.99	1	3	7		1	1	0	0	0	2	4.1	0.7	2	2
57	2	1	2	1	1	-0.55	66	17	213	9	1	2	14.1	42	7.33	0		23		1	1	0	1	1	8	3.9	0.6	1	2
58	1	1	2	1	1	-0.64	18.8	4	59	11	1	2	10.8	42.1	7.46	0		17	0.6	0	1	1	0	0	2	1.5	0.4	1	2
59	1	3	2	1	1	-1.57	47	17	205	1	1	2	16.1	27.8	7.41	0		22	1.1	1	1	0	0	1	8	5.6	1.4	1	2
60	1	6	1	1	1	0.14	36.1	10	121	1	2	2	11.1	17.9	7.03	1	3	6		1	1	1	1	0	1		0.3	2	2
61	1	2	2	1	1	-2.18	32.8	11	142	10	2	2	18.1	34.2	7.22	1	1	9	9.1	0	1	1	1	0	4	1.8	0.5	2	2
62	2	2	2	1	1	-1.14	13.4	2	26	2	2	2	11.2	31.2	7.27	1	1	10		1	1	1	0	0	1			2	2
63	2	1	2	1	1	-2.1	29.6	11	140	8	1	2	13.1	13.4	7.02	1	3	6	9.1	0	1	1	0	1	3	2.1	0.4	2	2
64	2	2	2	1	1	1.82	44	9	114	6	2	2	11.1	15.3	7.32	0		17	4.2	1	1	0	1	1	2	6.2	1	1	2
65	2	6	1	1	1	-1.47	38.8	13	166	10	1	2	12.7	20	6.89	1	3	6	9.1	1	1	0	1	1	0.5		0.2	2	2
66	2	1	2	1	1	-0.6	36.5	11	137	5	1	2	11.2	30.2	7.36	0		24	1.2	1	1	0	0	0	1.5	1.8	0.6	1	2
67	1	6	1	2	1	1.14	21.2	4	51	3	2	2	13.4	39.4	7.27	1	1	9		0	1	0	0	1	8	5.6	0.7	2	2
68	2	1	2	1	1	0.49	68.3	16	202	10	1	2	10.2	28.8	7.35	0		26	0	1	1	1	0	1	0.5	8.6	2.1	1	2
69	1	1	2	1	1	-1.8	32.7	12	148	4	1	2	17.2	19.6	7.1	1	2	8	5.5	1	0	0	1	1	2	2.1	0.7	2	2
70	1	2	2	1	1	-3.71	21.2	9	108	0	2	2	14.8	14.4	7.01	1	3	6	9.1	1	1	1	0	0	1	0.3	0.2	2	2
71	2	2	2	1	1	0.34	69	17	204	0	2	2	11.8	15.2	7.32	1	1	14		0	1	1	1	0	2			2	2
72	1	6	1	1	1	1.02	33.7	8	100	4	2	2	14	17.9	7.08	1	3	6	9.3	0	0	0	1	0	2.5	5.2	0.7	2	2
73	2	2	2	1	1	0.23	30.1	9	108	0	2	2	12.6	21.8	7.32	0		20	2.1	0	1	0	0	1	2	1.2	0.5	1	2
74	2	6	1	2	1	1.64	57.8	11	137	5	2	2	9.9	15.7	6.99	1	3	6	7.7	0	1	1	0	0		7.7	0.9	2	2
75	2	6	2	1	1	-1.23	49	16	198	6	2	2	10.6	15.4	7.19	1	2	11	7.9	1	1	1	0	1	4	3.7	0.3	2	2
76	1	1	1	1	1	0.13	43.2	11	141	9	1	2	11.6	28	7.33	0		21	4.1	0	1	0	0	1	3	5.5	1.1	1	2
77	1	3	2	1	1	0.36	49.2	16	193	1	1	2	9.9	21.1	7.37	0		23	1	0	1	0	0	1	8	2	0.2	1	2
78	1	2	2	1	1	-0.4	32	9	111	3	1	2	11.2	22.1	7.35	0		21	1.2	0	1	0	0	0	1	0.3	0.7	1	2
79	2	1	1	1	1	2.36	47.2	7	86	2	1	2	11.3	21.6	7.29	1	1	15	5.5	1	0	0	0	1	3	5.2	1	2	2
80	2	6	2	1	1	1.45	79	17	208	4	1	2	13	15.8	7.07	1	3	6		1	1	1	0	1	8			2	2
81	2	1	2	1	1	-1.51	18.3	6	75	3	1	2	10.3	31.8	7.39	0		19	3.7	1	0	0	0	1	1.5	0.7	2.1	1	2
82	1	3	2	1	1	-1.39	39.9	12	152	8	2	2	11.5	15.9	7.33	0		19	2.6	1	1	1	0	0	2	3	1.7	1	2
83	2	6	3	2	1		11.5	2	26	2	2	2	12.6	41.7	7.28	1	1	14		1	0	1	1	1	0.5			2	2
84	1	3	2	1	1	-0.56	40.2	12	151	7	1	2	14.2	8.6	7.29	0		19	2.8	1	1	0	1	0	8			1	2
85	1	6	1	1	1	0.43	53.9	13	165	9	2	2	10.3	17.7	7.35	0		22	0.8	1	1	1	0	1	1			1	2
86	2	1	2	1	1	-0.67	24.6	7	89	5	1	2	10.7	20	7.34	0		20	1.5	0	1	0	1	0	1			1	2
87	1	3	2	3	1	-0.52	28.8	10	125	5	2	2	11.4	22.2	7.38	0		23	0.7	1	1	1	0	0	0	2.6	0.7	1	2
88	2	6	1	1	1	-1.4	41	12	150	6	2	2	9.9	16.3	7.25	1	1	18.6	2.8	1	1	1	1	0	1			2	2
89	2	2	2	1	1		20.6	5	63	3	2	0	14.3	15.2	7.12	1	2	6	8.1	1	1	0	0	1	8	2.1	0.5	2	2
90	1	1	2	1	1	-2.71	12.6	3	47	11	1	2	13.7	32.5	7.09	1	3	6	8.5	0	0	0	1	1	2	1.4	0.4	2	2
91	1	2	2	1	1	0.74	22.1	6	75	3	1	2	8.3	24.5	7.29	0		16	2.8	1	1	1	0	1	0.5	1	0.4	1	2
92	1	6	3	2	1	1.48	70.5	13	162	6	2	2	10.9	17.9	7.37	0		25		1	1	0	1	0	0			1	2
93	1	6	2	1	1	-1.19	32.9	10	124	4	1	2	13	17.4	7.25	1	1	18	5	1	1	1	1	1	2		0.7	2	2
94	1	6	1	2	1	1.82	36.6	8	104	8	2	2	13.5	14.9	7.14	1	2	6	7	1	1	1	1	0	3		0.5	2	2
95	2	3	2	1	1	-0.54	29.2	9	109	1	2	2	13.6	8.2	7.15	1	2	8	8.5	1	0	0	1	0	2		0.4	2	2
96	1	2	2	1	1		18.2	3	44	8	2	0	13.3	15.6	6.95	1	3	6	8.1	1	1	1	0	0	4		0.1	2	2
97	2	6	2	1	1	0.95	39.1	9	111	3	1	2	10.8	17.4	7.18	1	2	8	9.1	1	1	1	1	1	2		0.4	2	2
98	2	1	2	1	1	2.11	48.1	8	99	3	1	2	9.8	19.9	7.36	0		22	0	1	1	0	1	0	1	15.3	3.4	1	2
99	1	2	2	1	1	0.54	35.9	9	110	2	1	2	11.6	34.4	7.17	1	2	11	7.5	1	0	0	1	0	6	2.8	0.8	2	2
